# Supplementary material for: Contrasting effects of Ksr2, an obesity gene, on trabecular bone volume and bone marrow adiposity
Source: eLife. 2022 Nov 7;11:e82810. doi: 10.7554/eLife.82810 (PMC9640193; doi:10.7554/eLife.82810)
Supplement: Figure 8—source data 4. [file elife-82810-fig8-data4.zip]

Archive with 3 entries (2 files):
- Figure 8- Source data 4.tif
- __MACOSX/
- __MACOSX/._Figure 8- Source data 4.tif
